# Supplementary material for: A Data-Driven Mathematical Model of CA-MRSA Transmission among Age Groups: Evaluating the Effect of Control Interventions
Source: PLoS Comput Biol. 2013 Nov 21;9(11):e1003328. doi: 10.1371/journal.pcbi.1003328 (PMC3836697; doi:10.1371/journal.pcbi.1003328)
Supplement: Dataset S1 — Data set used for model calibration and validation. (XLS) [file pcbi.1003328.s001.xls]

## Sheet: StudyDataset
case_id	instance	begin_month	begin_year	age	rx
3	1	1	2004	15-18	0
4	2	2	2005	19	0
6	1	5	2006	15-18	0
7	2	6	2006	15-18	0
9	1	6	2005	19	0
10	1	1	2005	15-18	0
11	2	10	2005	19	0
21	1	8	2004	15-18	0
22	1	7	2008	5-9	1
23	1	9	2005	19	0
26	1	1	2006	19	0
29	1	7	2006	15-18	0
32	1	6	2006	0-2	0
33	2	11	2006	3-4	0
34	3	9	2007	3-4	0
35	4	11	2007	3-4	0
36	1	10	2004	15-18	0
38	1	10	2004	15-18	0
39	1	5	2004	15-18	0
44	1	3	2006	19	0
45	1	1	2004	15-18	0
46	1	12	2005	15-18	0
48	1	7	2005	3-4	0
53	1	9	2004	5-9	0
56	1	11	2006	19	0
57	1	8	2006	19	0
61	1	11	2006	19	0
62	1	11	2007	15-18	0
63	2	3	2008	15-18	0
65	1	6	2005	19	0
66	1	6	2004	10-14	0
67	1	11	2004	15-18	0
68	1	10	2007	15-18	0
69	1	11	2007	15-18	0
70	1	6	2008	15-18	0
71	1	11	2006	10-14	0
72	2	5	2008	15-18	0
74	1	1	2006	19	0
78	1	3	2004	3-4	0
79	2	12	2004	3-4	0
80	3	4	2008	5-9	0
81	1	6	2004	15-18	0
82	1	5	2004	15-18	0
85	1	9	2004	0-2	0
87	1	6	2007	10-14	0
93	1	9	2006	15-18	0
94	1	6	2005	15-18	0
95	2	9	2005	15-18	0
97	1	10	2004	15-18	0
98	1	9	2006	15-18	0
99	2	8	2007	19	0
104	1	4	2005	15-18	0
105	2	9	2005	15-18	0
110	1	4	2005	15-18	0
111	2	3	2006	15-18	0
115	1	2	2006	15-18	0
120	1	2	2006	15-18	0
122	1	12	2004	15-18	0
123	2	10	2005	15-18	0
124	3	8	2006	15-18	1
125	4	11	2006	15-18	0
126	5	5	2007	15-18	0
127	6	9	2007	15-18	0
128	7	3	2008	19	0
132	1	3	2004	15-18	0
133	1	5	2008	5-9	0
135	2	12	2005	0-2	0
136	1	7	2004	15-18	0
137	1	7	2004	10-14	0
138	2	10	2004	15-18	0
139	3	12	2004	15-18	0
140	4	1	2005	15-18	0
141	5	12	2005	15-18	0
142	6	2	2006	15-18	0
143	7	5	2006	15-18	0
149	6	8	2007	0-2	0
150	7	11	2007	0-2	0
151	8	2	2008	0-2	1
152	1	4	2004	10-14	0
153	1	11	2006	15-18	0
154	1	5	2008	15-18	0
157	1	10	2004	15-18	0
158	1	8	2006	15-18	0
159	1	4	2004	10-14	0
160	2	12	2007	15-18	0
161	1	6	2005	15-18	0
162	2	10	2005	15-18	1
163	3	2	2006	15-18	0
168	1	11	2004	10-14	0
169	2	6	2008	15-18	0
170	1	10	2007	15-18	0
171	2	12	2007	15-18	0
172	1	10	2006	15-18	0
173	1	8	2004	10-14	0
174	2	10	2007	15-18	1
175	3	11	2007	15-18	0
176	1	9	2005	15-18	0
177	1	6	2005	19	0
179	1	5	2006	3-4	0
180	1	2	2005	0-2	0
186	1	2	2004	15-18	0
187	2	8	2004	15-18	0
188	3	4	2005	15-18	0
189	4	9	2005	15-18	0
190	5	5	2006	15-18	0
191	6	7	2006	15-18	0
192	7	5	2007	19	0
196	1	7	2008	15-18	1
197	1	7	2007	15-18	0
201	1	2	2006	10-14	0
202	1	8	2006	19	0
203	1	6	2006	15-18	0
204	1	1	2004	0-2	0
205	1	10	2007	15-18	0
206	1	6	2007	15-18	0
211	3	10	2008	0-2	0
212	1	12	2008	15-18	0
213	1	3	2006	15-18	0
214	2	8	2006	19	0
216	1	10	2004	10-14	0
218	1	12	2005	5-9	0
219	1	1	2006	10-14	0
220	2	10	2007	15-18	0
221	1	8	2007	15-18	0
222	1	12	2004	10-14	0
223	1	2	2007	15-18	0
224	2	11	2008	15-18	0
227	1	6	2008	15-18	0
230	1	8	2006	15-18	0
233	1	6	2005	0-2	0
235	1	8	2008	3-4	0
236	1	7	2005	19	0
237	1	3	2008	15-18	0
238	1	9	2008	15-18	0
239	2	10	2008	15-18	0
240	1	11	2007	15-18	0
241	1	12	2006	15-18	0
242	2	5	2007	15-18	0
245	1	7	2007	10-14	0
250	1	8	2005	15-18	0
251	2	9	2005	15-18	0
252	1	4	2007	15-18	0
254	1	4	2005	15-18	0
255	1	5	2007	10-14	0
256	1	3	2008	15-18	0
258	1	7	2007	5-9	0
259	2	9	2007	5-9	0
260	3	1	2008	10-14	0
261	4	4	2008	10-14	0
262	5	6	2008	10-14	0
263	1	6	2005	15-18	0
264	2	8	2005	15-18	0
265	3	3	2006	15-18	0
266	1	2	2004	10-14	0
267	1	8	2006	10-14	0
269	1	8	2008	10-14	0
270	1	3	2005	15-18	0
271	2	5	2007	15-18	0
272	1	5	2007	15-18	0
273	2	8	2007	15-18	0
274	1	5	2004	15-18	0
275	1	3	2004	10-14	0
276	2	11	2006	10-14	0
277	1	4	2004	15-18	0
284	1	11	2006	10-14	0
286	1	2	2008	5-9	0
287	1	12	2005	10-14	0
288	2	1	2006	15-18	0
289	1	8	2005	10-14	0
290	2	5	2008	10-14	0
291	1	9	2006	3-4	0
292	2	1	2008	3-4	0
293	3	2	2008	3-4	1
295	1	5	2008	10-14	0
296	1	8	2004	10-14	0
297	2	5	2008	10-14	0
298	3	9	2008	10-14	0
299	1	1	2006	10-14	0
300	2	4	2007	15-18	0
301	1	2	2004	5-9	0
302	1	10	2004	10-14	0
303	1	1	2008	15-18	0
304	1	1	2004	3-4	0
305	2	4	2004	3-4	0
306	3	11	2004	5-9	0
307	4	3	2006	5-9	0
308	5	6	2006	5-9	0
309	1	5	2005	15-18	0
310	2	11	2005	15-18	0
311	3	5	2006	15-18	0
312	4	11	2006	15-18	0
313	1	6	2008	10-14	0
314	2	9	2008	10-14	0
318	1	7	2008	10-14	0
319	1	9	2008	15-18	0
320	1	10	2006	10-14	0
321	1	3	2004	5-9	0
322	2	5	2005	10-14	0
323	3	10	2007	10-14	0
324	1	6	2007	15-18	0
325	1	12	2005	10-14	0
326	1	8	2004	15-18	0
327	2	8	2007	15-18	0
329	1	7	2006	15-18	0
330	1	10	2006	10-14	1
331	2	5	2008	10-14	0
332	3	10	2008	10-14	0
333	1	4	2008	15-18	0
334	2	12	2008	15-18	0
335	1	8	2004	5-9	0
336	2	8	2006	5-9	0
341	2	10	2008	0-2	0
342	1	9	2005	19	0
343	1	9	2005	10-14	0
344	2	10	2005	10-14	0
348	1	6	2006	10-14	0
349	2	2	2007	10-14	0
350	1	7	2008	5-9	0
351	1	11	2006	10-14	0
352	1	4	2008	10-14	0
353	2	6	2008	10-14	0
354	1	11	2007	10-14	0
355	2	4	2008	15-18	0
357	1	9	2007	15-18	0
358	1	12	2005	5-9	0
360	1	10	2004	5-9	0
361	1	2	2008	15-18	0
362	1	1	2004	5-9	0
363	2	9	2005	5-9	0
364	3	4	2006	5-9	0
365	4	12	2006	10-14	0
366	1	11	2006	10-14	0
367	1	12	2004	10-14	0
368	2	4	2005	10-14	0
369	3	2	2007	15-18	0
370	1	3	2005	3-4	0
371	1	11	2005	0-2	0
372	2	11	2006	0-2	0
375	1	4	2006	5-9	0
378	1	10	2008	10-14	0
380	1	6	2006	10-14	0
381	1	1	2004	10-14	0
382	2	10	2004	10-14	0
383	3	5	2006	15-18	0
384	4	11	2008	15-18	0
387	1	7	2004	15-18	0
390	1	9	2008	0-2	0
391	1	10	2004	15-18	0
392	2	7	2006	15-18	0
393	3	9	2007	19	0
396	1	6	2004	5-9	0
397	1	9	2008	10-14	0
398	1	11	2005	5-9	0
399	1	7	2004	19	0
404	1	6	2005	5-9	0
405	1	11	2006	5-9	0
407	1	12	2004	5-9	0
408	1	3	2005	10-14	0
409	1	9	2004	5-9	0
410	2	3	2008	5-9	0
411	1	12	2008	10-14	0
412	1	2	2008	10-14	0
413	1	2	2005	19	0
414	1	8	2007	10-14	0
415	1	10	2008	10-14	0
416	1	12	2005	5-9	0
417	1	7	2004	5-9	0
418	2	6	2006	5-9	0
419	1	12	2007	10-14	0
420	1	9	2005	5-9	0
422	1	7	2007	15-18	1
423	1	11	2006	5-9	0
425	1	9	2006	0-2	0
426	1	9	2007	10-14	0
428	1	1	2006	5-9	0
429	1	3	2005	15-18	0
431	1	4	2007	10-14	0
432	1	5	2008	5-9	0
433	2	9	2008	5-9	0
434	1	11	2005	5-9	0
435	1	4	2008	10-14	1
436	1	9	2005	5-9	0
437	2	7	2006	10-14	0
438	1	10	2004	15-18	0
439	2	2	2006	15-18	0
440	3	9	2006	15-18	0
441	4	3	2007	15-18	0
442	1	3	2006	10-14	0
443	1	3	2004	5-9	0
444	2	2	2005	5-9	0
445	1	10	2004	5-9	0
446	1	2	2005	10-14	0
447	2	8	2007	10-14	0
448	3	6	2008	10-14	0
449	1	10	2007	5-9	0
451	1	2	2004	5-9	0
452	2	12	2005	5-9	0
453	1	11	2007	5-9	0
456	1	6	2005	5-9	0
457	1	11	2007	5-9	0
458	1	4	2006	5-9	0
459	1	6	2007	5-9	0
460	1	8	2007	5-9	0
461	1	7	2006	5-9	0
462	1	10	2008	10-14	0
463	1	4	2004	10-14	0
464	2	9	2006	15-18	0
465	1	7	2006	5-9	0
466	1	5	2008	5-9	0
467	1	4	2004	5-9	0
468	2	4	2006	5-9	0
469	3	10	2007	5-9	0
470	1	10	2006	0-2	0
471	2	1	2007	0-2	1
472	3	5	2008	0-2	1
473	1	12	2005	5-9	0
474	1	7	2005	5-9	0
475	1	4	2006	5-9	0
476	2	7	2006	5-9	0
477	1	9	2004	10-14	0
478	2	5	2005	10-14	0
479	1	10	2008	3-4	0
481	1	2	2007	10-14	0
482	1	5	2006	0-2	0
483	1	7	2008	15-18	0
484	1	6	2006	15-18	0
485	1	4	2004	10-14	0
486	1	3	2007	10-14	0
487	1	11	2008	15-18	0
490	1	6	2007	15-18	0
492	2	3	2007	0-2	0
493	1	2	2007	15-18	0
494	2	8	2007	15-18	0
495	1	5	2004	3-4	0
496	1	7	2008	5-9	0
497	1	4	2007	10-14	0
498	2	12	2007	10-14	0
501	1	12	2007	10-14	0
502	1	3	2004	5-9	0
503	2	12	2004	5-9	0
504	3	5	2006	5-9	0
505	4	10	2007	10-14	0
506	1	3	2006	10-14	0
507	1	5	2006	10-14	0
515	1	6	2005	15-18	0
516	1	9	2006	10-14	0
517	2	7	2007	10-14	0
520	1	4	2004	19	0
521	1	10	2005	10-14	0
524	1	3	2005	5-9	0
525	2	8	2005	5-9	0
526	3	10	2005	5-9	0
528	2	6	2006	0-2	0
529	1	5	2004	10-14	0
530	2	12	2004	10-14	0
531	1	11	2007	5-9	0
532	1	6	2004	0-2	0
533	2	9	2004	0-2	0
543	4	7	2008	0-2	0
544	1	11	2008	5-9	1
545	1	8	2005	15-18	0
546	2	1	2007	15-18	0
547	1	7	2008	15-18	0
549	1	2	2006	10-14	0
550	1	12	2007	5-9	0
551	1	4	2005	15-18	0
553	1	10	2008	5-9	0
554	1	6	2005	15-18	0
555	2	7	2005	15-18	0
556	1	3	2005	3-4	0
557	1	11	2005	10-14	0
558	2	7	2008	15-18	0
560	1	10	2004	5-9	0
561	2	6	2006	5-9	0
563	1	9	2007	15-18	0
564	1	7	2006	15-18	0
566	1	3	2008	5-9	0
567	1	3	2008	10-14	0
570	1	3	2007	5-9	0
571	1	2	2006	5-9	0
572	1	8	2007	15-18	0
574	1	9	2006	3-4	0
577	1	12	2005	3-4	0
578	1	4	2004	10-14	0
579	2	1	2005	10-14	0
580	3	6	2005	10-14	0
581	4	5	2007	10-14	0
582	5	8	2007	10-14	0
583	6	11	2007	10-14	0
584	7	1	2008	10-14	0
585	1	12	2007	15-18	0
586	1	1	2004	10-14	0
588	1	7	2007	5-9	0
589	1	9	2008	5-9	0
591	1	3	2007	5-9	0
592	1	5	2007	10-14	0
593	1	9	2008	5-9	0
594	1	8	2004	0-2	0
595	1	8	2006	3-4	0
596	2	1	2007	3-4	0
597	3	8	2007	5-9	1
600	1	12	2005	5-9	0
601	1	5	2006	3-4	0
602	2	11	2007	5-9	0
603	3	4	2008	5-9	0
604	1	2	2006	3-4	0
605	1	5	2004	0-2	0
606	1	3	2007	15-18	0
607	1	11	2005	5-9	0
608	1	6	2004	5-9	0
609	2	5	2005	5-9	0
610	3	4	2006	5-9	0
611	4	5	2006	5-9	0
612	1	6	2007	5-9	0
613	1	3	2006	5-9	0
614	1	8	2008	10-14	0
615	1	11	2008	10-14	0
616	1	1	2006	5-9	0
617	1	10	2005	5-9	0
618	1	3	2005	5-9	0
619	1	9	2004	5-9	0
620	1	3	2006	5-9	0
621	1	9	2004	5-9	0
622	2	2	2006	5-9	0
623	1	1	2006	5-9	0
624	1	4	2006	5-9	1
625	1	7	2007	5-9	0
626	1	4	2007	5-9	0
627	1	7	2008	5-9	0
628	1	3	2008	15-18	0
629	1	5	2004	5-9	0
630	1	1	2005	5-9	0
631	1	3	2006	10-14	0
632	1	4	2004	15-18	0
633	2	5	2004	15-18	0
637	1	5	2005	5-9	0
638	1	10	2005	15-18	0
639	1	3	2007	15-18	0
640	1	9	2007	5-9	0
641	1	6	2006	5-9	0
642	1	8	2004	5-9	0
645	1	3	2005	5-9	0
646	1	1	2005	5-9	0
647	1	2	2008	5-9	0
648	1	11	2005	5-9	0
649	1	7	2006	3-4	0
650	1	12	2008	5-9	1
651	1	12	2007	5-9	0
652	1	5	2006	5-9	0
653	1	12	2004	5-9	0
654	2	2	2005	5-9	0
655	1	10	2005	5-9	0
656	1	7	2008	5-9	0
657	1	10	2005	5-9	0
658	1	9	2005	5-9	0
659	2	11	2005	5-9	0
660	3	9	2006	5-9	1
661	4	11	2007	5-9	0
662	1	5	2008	15-18	0
663	1	6	2005	5-9	0
664	1	7	2008	15-18	0
665	2	9	2008	19	0
668	1	7	2004	5-9	0
669	1	9	2004	5-9	0
670	2	11	2005	5-9	0
671	1	11	2006	5-9	0
672	1	7	2006	5-9	0
673	1	5	2004	5-9	0
674	2	10	2004	5-9	0
675	3	2	2005	5-9	0
676	4	4	2005	5-9	0
677	5	5	2005	5-9	0
678	1	7	2008	15-18	0
679	2	9	2008	15-18	0
680	3	11	2008	15-18	0
681	1	1	2008	15-18	0
682	2	4	2008	15-18	0
683	1	3	2004	5-9	0
684	1	5	2004	5-9	0
685	1	7	2007	5-9	0
686	1	4	2004	5-9	0
687	1	5	2005	0-2	0
688	2	9	2006	3-4	0
689	1	7	2004	0-2	0
690	1	8	2007	5-9	0
691	1	9	2008	5-9	1
692	1	7	2007	5-9	1
693	1	3	2007	5-9	0
694	1	11	2006	5-9	0
695	1	7	2005	5-9	0
696	1	10	2008	5-9	0
697	1	1	2004	5-9	0
698	1	8	2005	15-18	0
699	2	2	2006	15-18	0
700	1	5	2008	5-9	0
701	1	11	2006	5-9	0
702	1	8	2008	5-9	0
703	1	12	2008	5-9	1
705	1	10	2005	5-9	0
706	1	6	2006	5-9	0
707	1	1	2008	5-9	0
708	2	8	2008	5-9	0
709	1	9	2006	5-9	0
710	1	2	2004	3-4	0
714	1	7	2006	10-14	0
715	1	12	2005	5-9	0
716	1	11	2007	5-9	0
717	2	2	2008	5-9	0
718	3	7	2008	5-9	0
719	1	10	2005	5-9	0
720	2	2	2008	10-14	0
721	1	6	2007	5-9	0
722	1	3	2004	3-4	0
723	1	5	2004	5-9	0
724	1	11	2005	3-4	0
725	1	1	2007	5-9	0
728	1	11	2004	3-4	0
729	2	12	2004	3-4	0
730	1	8	2007	10-14	0
731	1	5	2008	5-9	0
732	1	9	2004	5-9	0
733	2	12	2006	5-9	0
737	1	3	2008	5-9	1
738	1	7	2008	5-9	0
739	1	6	2006	5-9	0
740	2	10	2006	5-9	0
741	3	12	2006	5-9	0
742	1	9	2004	5-9	0
743	2	7	2006	10-14	0
744	3	7	2007	10-14	0
748	1	8	2008	5-9	0
749	1	6	2005	5-9	0
750	1	8	2008	5-9	1
751	1	3	2004	3-4	0
752	1	6	2005	5-9	0
753	1	7	2006	5-9	1
754	2	3	2007	5-9	0
756	1	3	2006	15-18	0
757	1	4	2004	3-4	0
758	1	7	2008	5-9	0
759	1	9	2004	5-9	0
760	2	11	2007	5-9	0
761	1	12	2008	5-9	0
762	1	10	2008	5-9	0
763	1	6	2004	5-9	0
764	1	10	2008	5-9	0
765	1	2	2004	5-9	0
766	1	8	2007	5-9	0
767	2	5	2008	5-9	0
768	1	4	2005	5-9	0
769	1	9	2008	5-9	0
770	1	4	2004	3-4	0
771	2	7	2005	5-9	0
772	1	7	2008	5-9	0
774	1	5	2006	5-9	0
775	1	6	2005	5-9	0
776	1	3	2005	5-9	0
777	1	6	2008	5-9	0
778	1	10	2008	5-9	0
784	1	4	2008	5-9	0
785	1	4	2004	5-9	1
786	2	5	2006	5-9	0
787	3	10	2006	10-14	0
788	1	6	2006	5-9	0
789	1	5	2004	3-4	0
790	1	5	2007	5-9	0
791	2	8	2007	5-9	1
792	3	1	2008	5-9	0
793	4	3	2008	5-9	0
794	5	6	2008	5-9	0
796	1	10	2004	5-9	0
797	2	11	2004	5-9	0
798	3	3	2007	5-9	0
799	1	11	2005	5-9	0
800	1	12	2005	5-9	0
801	1	11	2005	5-9	0
802	1	7	2004	5-9	0
803	2	2	2007	5-9	0
804	3	6	2007	5-9	0
807	1	11	2005	5-9	0
808	1	10	2006	5-9	0
809	1	2	2004	3-4	0
810	1	8	2006	5-9	0
811	1	12	2005	5-9	0
812	1	4	2007	5-9	0
813	1	10	2004	5-9	0
815	1	9	2004	5-9	0
816	1	6	2005	5-9	0
817	1	6	2004	3-4	0
818	1	9	2006	5-9	0
819	2	8	2008	5-9	0
820	1	7	2008	5-9	0
821	1	4	2006	15-18	0
822	2	8	2006	15-18	0
823	1	2	2005	5-9	0
824	1	9	2008	5-9	0
825	1	11	2006	15-18	0
826	1	7	2008	5-9	0
827	1	10	2008	5-9	0
828	1	2	2005	5-9	0
829	1	6	2008	5-9	0
832	1	12	2006	5-9	0
833	2	3	2007	5-9	0
834	1	6	2005	5-9	0
835	1	7	2006	5-9	0
836	1	5	2007	5-9	0
837	1	7	2008	5-9	0
838	1	6	2004	3-4	0
841	1	11	2006	5-9	0
842	1	9	2006	5-9	0
843	1	4	2006	5-9	0
844	1	12	2007	5-9	0
845	1	4	2006	5-9	0
847	1	6	2007	5-9	0
848	1	11	2008	15-18	0
849	1	5	2008	3-4	0
850	1	10	2006	5-9	0
851	1	1	2007	5-9	0
852	2	5	2008	5-9	0
853	1	5	2007	3-4	0
854	1	4	2004	5-9	0
855	1	11	2006	5-9	0
856	1	6	2007	5-9	0
857	1	11	2004	5-9	0
858	1	5	2005	5-9	0
860	1	5	2005	5-9	0
861	1	2	2006	5-9	0
862	1	3	2008	5-9	0
863	1	4	2004	5-9	0
864	1	9	2006	5-9	0
865	1	8	2006	5-9	0
866	1	5	2005	5-9	0
867	1	8	2006	5-9	0
868	1	9	2006	5-9	0
869	1	5	2006	5-9	1
870	1	12	2005	5-9	0
871	1	8	2008	5-9	0
872	1	7	2004	3-4	0
873	1	8	2007	5-9	0
874	1	5	2004	3-4	0
875	1	4	2006	19	1
876	1	12	2005	5-9	0
877	1	1	2005	5-9	0
878	1	4	2004	3-4	0
879	1	4	2007	5-9	0
880	1	3	2008	5-9	0
881	1	7	2006	10-14	0
883	1	7	2005	5-9	0
884	1	1	2006	5-9	0
885	1	3	2004	5-9	0
886	2	11	2008	10-14	0
887	1	10	2005	5-9	0
888	1	5	2006	10-14	0
889	1	1	2008	10-14	0
890	1	3	2006	5-9	0
891	1	12	2006	5-9	0
892	1	1	2008	19	0
893	1	3	2006	5-9	0
894	2	11	2007	10-14	0
895	1	5	2004	5-9	0
896	1	11	2004	3-4	0
897	2	1	2006	5-9	0
898	1	11	2008	5-9	0
899	1	7	2004	3-4	0
900	1	12	2006	10-14	0
901	2	4	2007	10-14	0
902	1	9	2008	5-9	0
903	1	6	2008	5-9	0
904	1	12	2005	0-2	0
905	2	1	2006	0-2	0
906	3	8	2006	0-2	0
907	1	5	2007	5-9	0
908	1	2	2007	15-18	0
909	2	4	2007	15-18	0
910	1	9	2008	5-9	0
911	1	2	2007	5-9	0
912	1	6	2004	3-4	0
913	1	4	2005	5-9	0
914	1	8	2004	3-4	0
915	1	6	2006	5-9	0
916	1	5	2004	3-4	0
917	1	4	2004	3-4	0
918	1	12	2008	5-9	0
919	1	5	2008	5-9	0
920	1	11	2008	5-9	0
921	1	3	2004	3-4	0
922	1	8	2008	5-9	0
923	1	10	2004	3-4	0
924	1	9	2005	5-9	0
925	2	5	2007	5-9	1
926	1	9	2006	19	0
927	1	6	2005	5-9	0
928	1	9	2008	5-9	0
929	1	10	2006	5-9	0
930	1	10	2005	5-9	0
931	1	6	2007	0-2	0
932	1	6	2008	5-9	0
933	2	10	2008	5-9	0
934	1	9	2008	5-9	1
935	1	4	2005	5-9	0
936	2	10	2008	5-9	0
937	1	1	2006	5-9	0
938	1	4	2006	5-9	0
940	1	11	2004	3-4	0
941	1	11	2006	5-9	0
942	1	5	2005	10-14	0
943	1	8	2004	3-4	0
944	1	9	2008	5-9	0
945	1	7	2006	5-9	0
946	1	12	2007	19	0
947	2	1	2008	19	0
949	1	8	2004	3-4	0
950	1	8	2008	5-9	0
951	1	11	2004	3-4	0
952	1	10	2007	15-18	0
953	2	11	2007	15-18	0
954	3	4	2008	19	0
955	1	4	2006	10-14	1
956	1	2	2005	5-9	0
958	1	11	2004	15-18	0
959	2	12	2005	15-18	0
960	1	7	2004	0-2	0
961	1	11	2004	5-9	0
963	1	8	2008	10-14	0
964	1	6	2008	5-9	0
965	1	8	2007	5-9	1
966	2	5	2008	5-9	1
967	3	8	2008	5-9	0
968	1	4	2004	5-9	0
969	2	7	2004	5-9	0
970	3	10	2008	5-9	0
971	1	10	2004	3-4	0
972	1	5	2008	15-18	0
973	2	7	2008	15-18	0
974	1	1	2007	5-9	0
975	1	12	2006	5-9	0
976	1	12	2006	5-9	0
977	1	8	2008	5-9	0
978	1	4	2008	5-9	0
979	2	8	2008	5-9	0
980	1	3	2007	5-9	0
981	1	7	2006	5-9	0
982	1	4	2007	5-9	0
983	1	9	2006	5-9	0
984	1	4	2005	3-4	0
985	1	6	2005	5-9	0
986	2	3	2006	5-9	0
987	3	6	2008	5-9	0
988	1	8	2004	3-4	0
989	2	9	2004	3-4	0
990	3	8	2008	5-9	0
991	1	2	2004	15-18	0
992	1	11	2008	5-9	0
993	2	12	2008	5-9	0
994	1	11	2004	5-9	0
995	1	8	2004	15-18	0
997	1	7	2007	5-9	0
998	1	5	2006	10-14	0
999	1	11	2004	3-4	0
1000	1	4	2004	3-4	0
1001	1	6	2006	5-9	0
1002	2	11	2006	5-9	0
1003	1	10	2004	10-14	0
1004	2	3	2008	15-18	0
1005	1	8	2004	5-9	0
1006	1	12	2007	5-9	0
1007	1	4	2006	10-14	0
1008	1	3	2004	3-4	0
1009	1	9	2006	5-9	0
1010	1	1	2004	15-18	0
1011	1	4	2006	5-9	0
1012	2	1	2007	5-9	0
1013	3	9	2008	5-9	0
1014	4	12	2008	5-9	1
1015	1	12	2006	5-9	0
1016	2	7	2007	5-9	0
1017	1	9	2006	15-18	0
1018	1	5	2006	5-9	0
1019	1	11	2006	5-9	0
1020	1	9	2004	3-4	0
1021	1	12	2004	3-4	0
1022	1	8	2007	10-14	0
1023	1	9	2006	5-9	0
1024	1	5	2005	15-18	0
1025	2	6	2006	15-18	0
1026	1	3	2004	3-4	0
1027	1	4	2004	3-4	0
1028	1	10	2004	3-4	0
1029	1	5	2008	5-9	1
1030	1	4	2004	15-18	0
1032	1	7	2006	5-9	0
1034	1	2	2004	3-4	0
1035	1	10	2004	3-4	0
1036	1	5	2004	3-4	0
1037	1	6	2005	5-9	0
1039	1	12	2004	3-4	0
1040	1	5	2006	5-9	0
1041	1	9	2008	5-9	0
1042	1	7	2008	15-18	0
1043	2	12	2008	15-18	0
1044	1	5	2007	5-9	0
1045	1	5	2004	3-4	0
1046	1	12	2005	5-9	0
1047	1	12	2004	3-4	0
1048	1	4	2007	5-9	0
1049	1	8	2004	3-4	0
1050	1	9	2007	5-9	0
1051	1	5	2007	5-9	1
1052	1	1	2008	5-9	0
1053	1	1	2007	5-9	1
1054	2	6	2007	5-9	0
1055	1	3	2007	5-9	0
1056	1	11	2008	5-9	0
1057	1	5	2006	5-9	0
1058	1	4	2007	10-14	0
1059	2	12	2007	15-18	0
1060	1	10	2005	5-9	0
1061	2	8	2006	5-9	0
1062	3	10	2007	5-9	0
1063	1	4	2007	5-9	0
1064	1	8	2005	5-9	0
1065	1	7	2008	5-9	0
1066	1	10	2006	5-9	1
1067	1	7	2006	5-9	0
1068	1	3	2007	5-9	0
1069	1	12	2005	5-9	0
1070	1	11	2008	5-9	0
1071	1	12	2005	5-9	0
1072	1	6	2006	5-9	0
1073	2	8	2006	5-9	0
1074	1	7	2004	3-4	0
1075	1	2	2007	5-9	0
1076	1	4	2004	3-4	0
1077	1	7	2006	5-9	0
1078	1	6	2004	3-4	0
1079	1	7	2007	5-9	0
1080	1	7	2006	5-9	0
1081	1	7	2008	5-9	0
1082	1	1	2004	3-4	0
1083	2	9	2004	3-4	0
1084	1	6	2004	3-4	0
1085	1	5	2005	3-4	0
1086	1	8	2004	3-4	0
1087	2	10	2005	5-9	0
1088	3	10	2008	5-9	0
1089	1	9	2005	3-4	0
1090	1	9	2008	10-14	0
1092	1	4	2007	5-9	0
1093	1	7	2007	5-9	0
1094	1	9	2006	5-9	0
1095	1	7	2008	10-14	0
1097	1	5	2008	5-9	0
1098	1	12	2005	5-9	0
1099	1	10	2005	5-9	0
1100	1	11	2005	5-9	0
1101	1	9	2008	5-9	0
1102	1	1	2004	3-4	0
1103	1	4	2006	5-9	0
1104	1	6	2004	3-4	0
1105	1	10	2008	5-9	1
1106	1	5	2006	5-9	0
1107	2	8	2007	5-9	0
1108	1	3	2006	5-9	0
1109	1	7	2004	3-4	0
1110	2	2	2005	3-4	0
1111	3	11	2008	5-9	0
1112	1	6	2006	5-9	0
1113	2	4	2007	5-9	0
1114	3	8	2008	5-9	0
1115	1	4	2008	15-18	0
1116	1	5	2004	5-9	0
1117	1	7	2004	3-4	0
1118	1	10	2008	0-2	0
1119	1	9	2008	5-9	0
1120	1	11	2008	5-9	0
1121	1	5	2004	3-4	0
1122	1	1	2004	5-9	0
1123	1	8	2007	19	0
1124	1	4	2004	3-4	0
1125	1	6	2005	3-4	0
1126	1	5	2004	3-4	0
1127	1	9	2006	5-9	0
1128	1	8	2006	0-2	0
1129	1	8	2005	3-4	0
1130	2	4	2007	5-9	0
1131	1	11	2004	3-4	0
1132	2	4	2006	5-9	0
1133	3	3	2007	5-9	0
1134	1	8	2005	3-4	0
1135	1	1	2008	5-9	0
1136	1	9	2006	15-18	0
1137	2	11	2007	15-18	0
1138	3	3	2008	15-18	0
1139	1	2	2004	3-4	1
1140	1	10	2005	5-9	0
1141	1	9	2004	3-4	0
1142	1	5	2006	5-9	0
1143	1	1	2007	15-18	0
1144	1	7	2007	15-18	0
1145	1	5	2006	5-9	0
1146	1	12	2005	19	0
1147	2	1	2006	19	0
1150	1	7	2006	19	0
1151	2	9	2006	19	0
1154	1	10	2005	3-4	0
1155	2	7	2007	5-9	1
1156	1	8	2005	3-4	0
1157	1	3	2004	15-18	1
1158	1	7	2005	10-14	0
1159	2	11	2006	10-14	0
1160	1	6	2004	3-4	0
1161	1	8	2008	5-9	0
1162	1	7	2005	10-14	0
1163	2	1	2006	10-14	0
1165	1	5	2006	5-9	0
1166	1	11	2007	5-9	0
1167	1	8	2008	5-9	0
1169	1	10	2004	3-4	0
1170	2	5	2006	5-9	0
1171	1	7	2005	3-4	0
1172	2	10	2005	3-4	0
1173	3	9	2007	5-9	0
1174	1	2	2007	5-9	0
1175	1	12	2007	5-9	0
1176	1	4	2008	5-9	0
1177	1	5	2004	3-4	0
1178	1	9	2008	5-9	1
1179	1	9	2008	5-9	0
1180	1	2	2005	3-4	0
1181	1	10	2006	5-9	0
1182	2	4	2007	5-9	0
1183	1	12	2006	15-18	0
1184	1	5	2004	5-9	0
1186	1	5	2006	5-9	0
1187	2	5	2008	5-9	0
1188	1	1	2006	3-4	0
1189	2	7	2006	5-9	0
1190	1	8	2007	5-9	0
1191	2	2	2008	5-9	0
1192	1	2	2007	5-9	0
1193	2	10	2007	5-9	0
1194	1	4	2007	5-9	0
1195	1	4	2007	10-14	0
1196	1	2	2004	3-4	0
1197	1	8	2005	3-4	0
1198	2	5	2006	5-9	0
1199	3	10	2006	5-9	0
1200	4	11	2008	5-9	0
1201	1	6	2005	3-4	0
1202	1	8	2005	3-4	0
1203	1	9	2006	10-14	0
1204	2	8	2008	10-14	0
1205	1	11	2006	5-9	0
1206	1	6	2008	5-9	0
1207	1	12	2005	3-4	0
1208	1	4	2004	3-4	0
1209	1	12	2005	19	0
1211	1	7	2007	5-9	0
1212	1	8	2007	5-9	0
1213	1	9	2006	5-9	0
1214	1	5	2005	3-4	0
1215	2	8	2006	5-9	0
1217	1	12	2004	3-4	0
1218	1	12	2006	5-9	0
1219	2	4	2007	5-9	0
1220	1	7	2007	5-9	0
1221	1	7	2006	5-9	0
1222	1	10	2004	3-4	0
1224	1	5	2008	5-9	0
1225	1	11	2004	15-18	0
1226	1	12	2005	3-4	0
1227	2	3	2007	5-9	0
1228	1	1	2005	3-4	1
1229	2	3	2005	3-4	0
1230	3	8	2005	3-4	0
1231	1	8	2005	3-4	0
1232	1	6	2005	10-14	0
1233	1	6	2004	3-4	0
1234	1	3	2006	3-4	0
1235	2	7	2006	5-9	0
1236	1	8	2008	5-9	0
1237	1	2	2005	3-4	0
1238	2	2	2006	3-4	0
1239	1	3	2005	3-4	0
1240	1	4	2008	5-9	0
1241	1	5	2008	5-9	0
1242	1	11	2006	5-9	0
1244	1	4	2004	19	0
1245	2	6	2004	19	0
1247	1	6	2006	5-9	0
1248	1	7	2004	3-4	0
1249	1	5	2007	5-9	0
1250	1	5	2008	5-9	0
1251	1	2	2004	0-2	0
1252	2	11	2008	5-9	0
1253	1	3	2008	0-2	0
1254	1	8	2005	3-4	0
1255	1	6	2008	5-9	0
1256	1	7	2006	5-9	0
1257	1	4	2007	0-2	0
1258	2	9	2007	3-4	0
1259	1	12	2007	5-9	0
1262	1	4	2005	15-18	0
1263	1	8	2006	5-9	0
1264	1	5	2008	5-9	0
1265	1	7	2006	5-9	0
1266	1	11	2007	5-9	0
1268	1	10	2005	3-4	0
1269	1	8	2006	5-9	0
1270	2	4	2007	5-9	0
1271	3	11	2007	5-9	0
1272	4	7	2008	5-9	0
1273	1	3	2007	0-2	0
1274	1	7	2005	3-4	0
1276	1	9	2004	3-4	0
1277	1	6	2005	0-2	0
1278	1	12	2007	5-9	0
1279	2	1	2008	5-9	0
1280	1	1	2004	0-2	0
1281	1	10	2007	10-14	0
1282	1	1	2004	0-2	0
1283	2	3	2004	0-2	0
1284	1	8	2005	5-9	0
1285	1	11	2005	3-4	0
1286	1	2	2004	10-14	0
1287	2	11	2004	10-14	0
1288	3	7	2005	15-18	0
1290	1	9	2008	19	0
1291	1	2	2004	0-2	1
1292	1	4	2006	3-4	0
1293	1	12	2004	3-4	0
1294	1	11	2004	3-4	0
1295	1	8	2007	10-14	0
1296	1	10	2005	10-14	0
1297	1	5	2006	15-18	0
1298	1	3	2004	3-4	0
1299	2	11	2007	5-9	0
1300	1	9	2007	5-9	0
1301	1	5	2006	5-9	0
1302	1	12	2008	5-9	0
1303	1	10	2007	5-9	1
1304	1	2	2004	3-4	0
1307	1	12	2006	5-9	0
1308	1	9	2007	5-9	0
1309	2	5	2008	5-9	0
1310	1	6	2004	3-4	0
1311	1	2	2006	3-4	0
1312	1	11	2004	3-4	0
1313	1	7	2004	3-4	0
1314	1	1	2005	3-4	0
1316	1	10	2004	15-18	1
1319	1	3	2006	5-9	0
1320	2	5	2008	5-9	0
1321	1	9	2008	10-14	0
1322	1	8	2004	3-4	0
1323	1	4	2004	0-2	0
1324	2	12	2004	3-4	0
1325	1	6	2007	5-9	0
1326	1	3	2004	0-2	0
1327	1	1	2007	5-9	0
1328	1	8	2004	3-4	0
1329	1	3	2005	3-4	0
1330	2	4	2006	5-9	0
1331	3	6	2006	5-9	0
1332	1	6	2004	0-2	0
1333	2	10	2008	5-9	0
1334	1	2	2006	3-4	0
1335	2	4	2007	5-9	0
1336	1	4	2006	3-4	0
1337	1	6	2005	3-4	0
1338	1	5	2007	5-9	0
1339	1	7	2008	5-9	0
1340	1	3	2005	3-4	0
1341	1	5	2006	5-9	0
1342	2	4	2007	5-9	0
1343	1	10	2008	5-9	1
1344	1	11	2005	5-9	0
1345	2	2	2007	5-9	0
1346	1	1	2006	3-4	0
1347	1	11	2007	0-2	0
1348	1	10	2005	3-4	0
1349	1	6	2006	5-9	0
1350	2	8	2007	5-9	0
1351	3	3	2008	5-9	0
1352	1	7	2008	5-9	0
1353	1	11	2008	5-9	0
1354	1	3	2005	3-4	0
1355	1	9	2008	5-9	0
1356	1	12	2007	5-9	0
1357	1	12	2005	5-9	0
1358	1	12	2008	3-4	0
1359	1	9	2004	3-4	0
1360	1	12	2006	5-9	0
1362	1	10	2004	3-4	0
1363	2	4	2005	3-4	0
1364	1	9	2004	19	0
1365	1	7	2007	5-9	0
1366	1	4	2008	5-9	0
1367	1	4	2008	5-9	0
1368	2	12	2008	5-9	1
1369	1	10	2007	5-9	0
1370	1	9	2004	15-18	0
1371	2	1	2005	15-18	0
1372	1	5	2006	5-9	0
1373	1	3	2008	10-14	0
1374	1	10	2004	3-4	0
1375	2	7	2005	3-4	0
1376	1	3	2008	5-9	0
1377	1	3	2006	3-4	0
1378	1	8	2007	5-9	0
1379	1	4	2007	5-9	0
1380	1	7	2006	3-4	0
1381	1	2	2008	5-9	0
1382	1	5	2007	5-9	0
1383	1	2	2004	0-2	0
1384	2	3	2004	0-2	1
1385	1	8	2006	5-9	1
1386	1	2	2005	15-18	0
1387	2	10	2005	15-18	0
1388	3	3	2006	15-18	0
1389	4	7	2006	15-18	0
1390	1	10	2007	5-9	0
1391	1	9	2004	3-4	0
1392	1	7	2005	3-4	0
1393	1	8	2004	3-4	0
1394	2	6	2005	3-4	0
1395	3	10	2005	3-4	0
1396	1	9	2006	5-9	0
1397	1	4	2005	15-18	0
1401	1	6	2006	3-4	0
1402	1	7	2004	3-4	0
1403	1	2	2006	15-18	0
1404	2	6	2006	15-18	0
1405	1	5	2005	3-4	0
1406	2	5	2006	3-4	0
1407	1	8	2007	5-9	0
1408	1	10	2006	5-9	0
1409	2	1	2007	5-9	0
1410	3	8	2008	5-9	0
1411	1	3	2007	5-9	0
1412	1	2	2004	0-2	0
1413	2	9	2008	5-9	0
1414	1	9	2006	5-9	0
1416	1	5	2006	5-9	0
1417	2	7	2008	5-9	0
1419	1	12	2008	5-9	0
1420	1	10	2004	19	0
1423	1	1	2008	5-9	0
1424	1	10	2007	5-9	0
1425	1	6	2004	0-2	0
1426	2	9	2007	5-9	0
1431	1	10	2007	5-9	0
1432	1	4	2008	0-2	0
1433	1	4	2004	0-2	0
1434	1	12	2004	3-4	0
1435	1	9	2006	3-4	0
1436	1	12	2005	3-4	1
1437	1	3	2004	0-2	0
1438	2	4	2004	0-2	0
1439	1	5	2006	5-9	0
1440	2	6	2008	5-9	1
1441	1	4	2007	5-9	0
1442	1	12	2006	5-9	0
1443	1	6	2004	0-2	0
1444	1	8	2004	0-2	0
1445	1	7	2004	3-4	0
1446	1	5	2006	3-4	0
1447	1	1	2005	3-4	0
1448	1	1	2007	5-9	0
1449	1	11	2007	5-9	0
1450	1	6	2004	0-2	0
1451	1	4	2004	0-2	0
1452	1	8	2004	3-4	0
1453	1	8	2006	3-4	0
1454	1	10	2006	5-9	0
1455	1	3	2005	3-4	0
1457	1	9	2007	5-9	0
1458	1	3	2007	5-9	0
1459	2	4	2007	5-9	0
1460	1	3	2006	3-4	0
1461	2	2	2008	5-9	0
1462	1	9	2007	15-18	0
1463	2	9	2008	15-18	0
1466	1	6	2006	3-4	0
1467	1	10	2007	5-9	0
1468	2	3	2008	5-9	0
1469	1	6	2006	3-4	0
1470	1	5	2004	0-2	0
1471	1	3	2005	3-4	1
1472	1	5	2004	5-9	0
1473	1	6	2008	5-9	0
1474	1	11	2005	3-4	0
1475	1	9	2007	5-9	0
1476	1	1	2007	5-9	0
1477	1	7	2004	15-18	0
1478	1	5	2005	3-4	0
1479	1	11	2007	5-9	0
1480	1	8	2005	5-9	0
1481	1	9	2008	10-14	0
1483	1	7	2005	3-4	0
1484	1	2	2006	15-18	0
1485	1	4	2004	15-18	0
1486	2	6	2004	15-18	0
1487	3	8	2004	15-18	0
1488	4	5	2005	15-18	0
1489	5	10	2005	19	0
1490	6	11	2005	19	0
1491	7	2	2006	19	0
1492	1	5	2004	0-2	0
1493	1	12	2007	5-9	0
1494	1	3	2004	0-2	0
1495	1	7	2004	5-9	0
1496	2	9	2004	5-9	0
1497	1	5	2004	0-2	1
1498	2	6	2006	5-9	0
1499	3	9	2007	5-9	0
1500	1	6	2008	5-9	0
1501	1	11	2005	3-4	0
1502	2	5	2007	5-9	0
1503	1	4	2006	3-4	0
1504	1	7	2004	0-2	0
1505	1	2	2005	15-18	0
1509	1	11	2004	0-2	0
1510	2	6	2006	3-4	0
1511	1	1	2004	0-2	0
1512	2	10	2006	3-4	0
1513	1	8	2006	5-9	0
1514	1	8	2008	5-9	0
1515	1	12	2008	5-9	0
1516	1	7	2008	5-9	0
1517	1	4	2004	0-2	0
1518	1	4	2004	0-2	0
1519	1	1	2007	5-9	0
1520	1	10	2005	19	0
1521	1	8	2004	0-2	0
1522	1	12	2008	5-9	0
1523	1	11	2008	10-14	0
1524	1	10	2005	3-4	0
1525	2	3	2006	5-9	0
1526	3	9	2007	5-9	0
1527	1	4	2004	0-2	0
1528	1	10	2008	5-9	0
1529	1	9	2004	0-2	0
1530	1	3	2006	5-9	0
1531	1	8	2006	3-4	0
1532	1	9	2006	3-4	0
1533	1	2	2007	5-9	0
1534	1	10	2004	5-9	0
1535	1	3	2004	0-2	0
1536	1	3	2004	0-2	0
1538	1	7	2006	15-18	0
1539	2	2	2007	15-18	0
1540	3	3	2007	15-18	1
1541	4	6	2007	15-18	0
1542	5	12	2007	15-18	0
1543	6	1	2008	15-18	0
1544	7	3	2008	15-18	0
1545	8	5	2008	15-18	0
1546	9	8	2008	15-18	0
1547	1	4	2007	15-18	0
1548	2	5	2008	15-18	0
1549	3	11	2008	15-18	1
1550	1	12	2007	5-9	0
1551	1	12	2006	3-4	0
1552	1	2	2004	0-2	0
1553	1	9	2005	3-4	0
1554	1	10	2004	0-2	0
1555	2	11	2004	0-2	0
1556	1	1	2006	10-14	0
1558	1	9	2005	3-4	0
1559	1	9	2004	0-2	0
1560	1	10	2007	5-9	0
1561	1	5	2006	3-4	0
1562	1	9	2006	3-4	0
1563	1	7	2008	5-9	0
1564	1	12	2006	3-4	0
1565	1	8	2004	3-4	0
1566	2	3	2005	3-4	0
1567	1	5	2008	5-9	1
1568	1	8	2007	5-9	0
1569	1	6	2006	3-4	0
1571	1	7	2005	3-4	0
1572	1	2	2007	0-2	0
1573	1	6	2006	3-4	0
1577	1	12	2004	0-2	0
1578	2	6	2008	5-9	1
1579	3	8	2008	5-9	0
1580	1	6	2008	5-9	0
1581	1	5	2006	19	0
1583	1	7	2004	19	0
1584	1	3	2006	5-9	0
1585	2	5	2006	5-9	0
1586	1	8	2005	3-4	0
1587	1	5	2007	5-9	0
1589	1	5	2004	3-4	0
1590	1	2	2008	10-14	0
1591	1	6	2005	3-4	0
1592	1	2	2004	15-18	0
1593	2	7	2006	19	0
1596	1	1	2007	3-4	0
1597	1	3	2004	0-2	0
1599	1	5	2005	3-4	0
1600	2	8	2008	5-9	0
1601	1	3	2005	3-4	0
1602	1	1	2004	5-9	0
1603	1	6	2004	0-2	0
1604	2	2	2007	3-4	0
1605	1	9	2008	5-9	0
1606	1	7	2008	5-9	0
1607	1	6	2004	3-4	0
1608	1	1	2008	5-9	0
1610	1	11	2007	5-9	0
1611	1	5	2008	5-9	0
1612	1	3	2006	10-14	0
1613	1	4	2005	3-4	1
1614	1	3	2004	5-9	0
1615	1	1	2007	3-4	1
1616	1	1	2007	3-4	0
1617	1	7	2007	5-9	1
1618	1	2	2006	3-4	1
1619	1	9	2006	3-4	0
1620	1	7	2007	5-9	0
1621	1	4	2004	0-2	0
1622	1	9	2008	5-9	0
1623	1	1	2008	5-9	0
1624	1	2	2007	15-18	0
1625	1	4	2007	10-14	0
1626	1	11	2005	3-4	0
1627	1	9	2007	5-9	0
1628	1	6	2004	0-2	0
1629	2	9	2004	0-2	0
1630	3	11	2004	0-2	0
1631	4	6	2005	3-4	0
1634	1	10	2004	10-14	0
1635	2	3	2005	10-14	0
1636	3	8	2005	10-14	0
1637	1	8	2004	0-2	0
1638	2	5	2005	3-4	0
1639	1	3	2006	0-2	0
1640	2	9	2007	0-2	0
1641	1	3	2008	5-9	0
1642	1	10	2006	3-4	1
1644	1	12	2004	0-2	0
1645	1	8	2004	0-2	0
1646	1	6	2004	0-2	0
1647	1	3	2008	5-9	0
1648	1	5	2006	5-9	0
1649	1	9	2006	15-18	0
1650	1	8	2005	3-4	0
1651	1	1	2007	3-4	0
1652	1	1	2007	3-4	0
1653	2	7	2008	5-9	1
1654	1	6	2004	5-9	0
1655	1	2	2005	0-2	0
1656	1	7	2007	0-2	0
1657	1	5	2006	15-18	0
1658	1	9	2004	19	0
1661	1	7	2005	3-4	0
1662	1	10	2005	3-4	0
1663	1	9	2006	3-4	0
1664	2	4	2008	5-9	0
1665	1	8	2006	3-4	0
1666	1	1	2005	3-4	0
1667	1	6	2006	3-4	1
1668	2	8	2006	3-4	1
1669	3	10	2006	3-4	0
1670	4	3	2007	3-4	0
1671	5	5	2007	3-4	0
1672	6	10	2007	5-9	0
1673	7	9	2008	5-9	0
1674	1	5	2004	0-2	0
1675	2	11	2008	5-9	0
1676	1	8	2004	0-2	0
1677	1	10	2008	5-9	0
1678	1	6	2008	5-9	0
1679	1	12	2004	0-2	0
1680	1	11	2006	3-4	0
1681	1	11	2005	15-18	0
1682	1	3	2006	5-9	0
1683	1	6	2005	3-4	0
1684	1	2	2005	0-2	0
1685	2	3	2005	0-2	0
1686	1	5	2007	3-4	0
1687	1	3	2006	3-4	0
1688	1	6	2008	0-2	0
1689	1	11	2007	5-9	0
1690	1	8	2004	15-18	0
1691	1	1	2007	3-4	0
1692	2	2	2008	5-9	0
1693	3	11	2008	5-9	0
1694	1	2	2006	3-4	1
1696	1	10	2006	3-4	1
1697	1	1	2005	0-2	0
1698	2	5	2005	0-2	0
1699	3	8	2005	3-4	0
1700	1	6	2006	3-4	0
1701	1	4	2005	0-2	0
1702	1	4	2005	0-2	1
1703	1	6	2004	0-2	0
1705	1	6	2006	3-4	0
1706	2	7	2008	5-9	0
1707	1	3	2008	5-9	1
1708	2	5	2008	5-9	0
1709	3	7	2008	5-9	0
1710	4	10	2008	5-9	0
1711	1	11	2008	5-9	0
1712	1	2	2005	0-2	0
1713	1	7	2006	3-4	0
1714	1	11	2008	10-14	0
1715	1	6	2005	0-2	1
1716	1	7	2005	3-4	0
1717	1	4	2004	0-2	0
1718	1	9	2005	3-4	0
1719	1	3	2004	0-2	0
1720	1	5	2004	10-14	0
1721	1	3	2006	3-4	0
1722	1	1	2008	5-9	0
1723	1	10	2005	3-4	0
1724	1	1	2004	0-2	0
1725	2	7	2004	0-2	0
1726	3	9	2004	0-2	0
1727	4	1	2005	0-2	0
1728	5	3	2005	0-2	0
1729	6	6	2005	0-2	0
1730	1	11	2008	5-9	0
1731	1	11	2004	0-2	0
1732	1	8	2006	5-9	0
1733	1	2	2005	0-2	0
1734	2	12	2005	3-4	0
1735	1	7	2005	3-4	0
1736	2	8	2005	3-4	0
1737	3	8	2008	5-9	0
1738	1	7	2008	5-9	0
1739	1	9	2006	3-4	0
1740	1	5	2004	0-2	0
1741	1	2	2005	0-2	0
1742	1	10	2006	5-9	0
1743	1	1	2004	0-2	0
1744	1	2	2008	5-9	0
1745	1	9	2008	5-9	0
1746	1	3	2004	0-2	0
1747	1	7	2004	0-2	0
1748	1	5	2004	0-2	0
1749	1	3	2008	5-9	1
1750	1	8	2004	0-2	0
1751	2	9	2004	0-2	0
1752	1	6	2007	5-9	0
1753	1	12	2004	0-2	0
1754	1	9	2008	3-4	0
1755	1	8	2005	3-4	0
1756	1	11	2007	5-9	0
1757	1	2	2007	3-4	0
1758	1	9	2008	5-9	0
1759	1	10	2004	0-2	0
1760	2	8	2006	3-4	0
1761	1	1	2005	10-14	0
1762	1	11	2005	3-4	0
1763	1	7	2007	5-9	0
1764	1	11	2004	0-2	0
1765	1	5	2007	3-4	0
1766	1	8	2004	0-2	0
1767	2	9	2004	0-2	0
1768	3	4	2005	0-2	1
1769	4	5	2005	0-2	0
1770	5	6	2005	0-2	0
1771	6	6	2006	3-4	0
1772	7	10	2006	3-4	0
1773	8	4	2007	3-4	0
1774	9	9	2008	5-9	1
1775	1	3	2007	3-4	0
1776	1	9	2005	3-4	0
1777	1	5	2004	0-2	0
1778	1	3	2008	5-9	0
1779	1	10	2007	5-9	0
1781	1	5	2008	5-9	0
1782	2	10	2008	5-9	0
1783	1	7	2008	5-9	0
1784	1	11	2004	15-18	0
1785	1	3	2008	5-9	0
1786	1	8	2007	3-4	1
1787	2	10	2008	5-9	0
1788	3	11	2008	5-9	0
1789	1	11	2005	3-4	0
1790	1	2	2004	0-2	0
1791	1	6	2005	0-2	0
1795	1	7	2005	0-2	0
1796	1	9	2004	0-2	0
1797	1	10	2004	0-2	0
1798	1	6	2004	0-2	0
1799	1	7	2005	3-4	1
1800	2	5	2006	3-4	1
1801	3	1	2007	3-4	0
1802	1	3	2006	3-4	0
1803	1	11	2008	5-9	0
1804	1	11	2005	15-18	0
1805	2	10	2007	15-18	0
1806	3	1	2008	15-18	0
1807	1	6	2005	0-2	0
1808	2	7	2005	0-2	0
1809	3	4	2006	3-4	0
1810	1	8	2006	3-4	0
1811	1	6	2005	0-2	0
1812	1	11	2005	3-4	0
1813	1	4	2004	0-2	0
1814	2	6	2004	0-2	0
1815	3	9	2004	0-2	0
1816	1	11	2006	3-4	0
1817	1	12	2006	3-4	1
1818	2	1	2008	5-9	0
1819	1	2	2005	0-2	0
1821	1	2	2006	3-4	0
1822	1	6	2005	0-2	0
1823	1	2	2008	5-9	0
1824	2	4	2008	5-9	0
1826	1	12	2004	0-2	0
1827	1	2	2005	15-18	0
1828	2	11	2005	15-18	0
1829	3	8	2006	15-18	0
1830	1	7	2005	15-18	0
1831	2	12	2005	15-18	0
1832	1	7	2005	0-2	0
1834	1	2	2008	5-9	0
1835	1	1	2007	19	0
1836	1	12	2007	5-9	0
1837	2	9	2008	5-9	0
1839	1	10	2007	5-9	0
1840	1	11	2008	5-9	0
1841	1	8	2008	5-9	0
1842	1	5	2007	3-4	0
1843	1	9	2004	0-2	0
1844	2	11	2004	0-2	0
1845	1	1	2004	0-2	0
1846	1	5	2005	0-2	0
1847	1	6	2005	0-2	0
1848	1	10	2006	10-14	0
1849	1	9	2006	15-18	0
1850	1	9	2006	3-4	0
1851	1	5	2006	3-4	0
1852	1	12	2008	15-18	0
1853	1	9	2007	3-4	0
1854	1	11	2007	5-9	0
1855	1	7	2008	5-9	0
1856	1	7	2007	3-4	0
1857	1	3	2004	0-2	0
1858	2	6	2006	3-4	0
1859	3	6	2008	5-9	0
1860	1	1	2006	3-4	0
1861	1	8	2005	0-2	0
1862	1	1	2005	0-2	0
1863	2	3	2005	0-2	0
1864	3	5	2005	0-2	0
1865	1	1	2004	0-2	0
1866	2	10	2005	3-4	0
1867	3	7	2006	3-4	0
1868	1	6	2004	0-2	0
1869	1	6	2005	15-18	0
1870	2	8	2007	15-18	0
1871	1	2	2004	0-2	0
1872	1	7	2005	0-2	0
1873	2	10	2005	0-2	0
1874	1	11	2007	5-9	0
1875	2	12	2007	5-9	0
1876	1	6	2004	0-2	0
1877	1	2	2006	3-4	0
1878	1	5	2005	5-9	0
1879	2	5	2008	5-9	0
1880	1	8	2008	5-9	0
1881	1	5	2004	0-2	0
1882	1	7	2005	0-2	0
1883	1	7	2005	0-2	0
1884	2	5	2006	3-4	0
1885	1	9	2008	5-9	1
1886	1	9	2005	0-2	0
1887	1	8	2005	3-4	0
1888	1	8	2004	0-2	0
1889	1	6	2005	0-2	0
1890	1	8	2004	0-2	0
1891	1	6	2005	0-2	0
1892	2	11	2006	3-4	0
1893	1	9	2004	10-14	0
1894	1	3	2006	3-4	0
1895	1	8	2008	15-18	0
1896	1	10	2006	10-14	0
1897	1	10	2004	0-2	0
1899	1	7	2004	0-2	0
1900	1	6	2006	3-4	0
1901	2	10	2008	5-9	0
1902	1	10	2005	0-2	0
1903	2	7	2008	5-9	0
1904	1	9	2005	3-4	0
1905	1	6	2007	3-4	0
1906	1	11	2008	5-9	0
1907	1	12	2004	0-2	0
1908	1	9	2006	5-9	0
1909	2	9	2008	10-14	1
1910	1	2	2004	0-2	0
1911	2	4	2004	0-2	0
1913	2	8	2006	0-2	0
1914	1	1	2004	0-2	0
1915	1	10	2008	5-9	0
1916	1	6	2006	3-4	0
1917	1	12	2006	3-4	1
1918	1	7	2005	10-14	0
1919	1	9	2004	0-2	0
1920	2	12	2004	0-2	1
1921	1	8	2008	5-9	0
1922	1	8	2007	3-4	0
1923	1	12	2005	3-4	0
1924	1	7	2007	3-4	0
1925	1	2	2008	5-9	0
1926	1	2	2005	0-2	0
1927	2	9	2006	3-4	0
1928	3	9	2007	3-4	0
1929	4	3	2008	5-9	0
1931	1	1	2005	0-2	0
1932	1	11	2006	3-4	0
1933	1	1	2005	0-2	0
1934	1	6	2005	0-2	0
1935	2	1	2006	3-4	0
1936	1	9	2004	0-2	0
1937	1	6	2007	3-4	0
1938	1	3	2004	15-18	1
1939	1	1	2006	3-4	0
1940	1	6	2004	0-2	0
1941	1	9	2005	0-2	0
1942	1	9	2007	3-4	0
1943	1	1	2005	0-2	0
1944	1	7	2005	0-2	1
1945	2	12	2005	0-2	0
1946	3	3	2006	3-4	0
1947	4	12	2006	3-4	0
1948	5	5	2007	3-4	0
1949	6	11	2007	3-4	0
1950	1	12	2004	3-4	0
1951	1	8	2005	3-4	0
1952	1	8	2006	3-4	0
1953	1	8	2006	3-4	0
1954	1	10	2005	19	0
1957	1	5	2004	0-2	0
1958	2	12	2004	0-2	0
1959	1	2	2005	0-2	0
1960	1	3	2005	0-2	0
1961	2	9	2005	0-2	0
1962	3	9	2006	3-4	0
1963	4	8	2007	3-4	0
1964	1	5	2007	3-4	0
1965	1	4	2007	3-4	0
1966	1	2	2006	3-4	0
1967	2	11	2006	3-4	0
1968	1	5	2004	0-2	0
1969	1	5	2004	0-2	0
1970	1	10	2006	3-4	0
1971	2	3	2007	3-4	1
1972	1	7	2005	0-2	0
1973	2	10	2006	3-4	0
1974	3	5	2008	5-9	0
1975	1	11	2004	0-2	0
1976	2	3	2005	0-2	0
1977	1	6	2005	0-2	0
1978	1	11	2007	3-4	0
1979	1	8	2007	5-9	0
1980	1	7	2007	3-4	0
1981	1	6	2006	3-4	0
1982	1	12	2008	5-9	1
1984	1	4	2008	15-18	0
1985	1	7	2004	0-2	0
1989	1	4	2007	3-4	0
1990	1	3	2005	15-18	0
1991	1	12	2007	3-4	0
1992	1	2	2005	0-2	0
1993	1	12	2006	3-4	0
1994	1	3	2005	5-9	0
1995	1	2	2006	0-2	0
1996	1	4	2006	3-4	0
1997	1	3	2004	0-2	0
1998	1	5	2007	3-4	0
1999	1	8	2008	5-9	0
2000	1	3	2006	19	0
2003	1	10	2006	3-4	0
2004	1	5	2007	3-4	0
2005	2	10	2007	3-4	0
2006	3	5	2008	5-9	0
2007	4	8	2008	5-9	0
2008	5	9	2008	5-9	0
2009	1	1	2007	19	0
2010	1	6	2008	5-9	0
2011	1	8	2004	0-2	0
2012	2	8	2005	0-2	0
2013	1	12	2007	5-9	0
2014	1	11	2007	3-4	0
2015	1	10	2006	3-4	0
2016	1	8	2004	0-2	0
2017	1	6	2005	0-2	0
2018	1	6	2008	5-9	0
2019	1	10	2004	0-2	0
2020	2	1	2005	0-2	1
2021	3	6	2005	0-2	1
2022	4	9	2006	3-4	1
2023	1	2	2004	0-2	0
2024	1	3	2007	3-4	0
2025	1	11	2007	3-4	0
2026	1	3	2004	0-2	0
2027	1	6	2006	3-4	0
2028	2	8	2006	3-4	0
2029	1	9	2007	3-4	0
2030	1	9	2006	3-4	0
2031	1	2	2004	0-2	0
2032	1	3	2007	3-4	0
2033	1	8	2004	0-2	0
2034	1	4	2004	0-2	0
2035	1	11	2006	3-4	0
2036	2	2	2007	3-4	0
2037	3	4	2007	3-4	0
2038	4	6	2007	3-4	1
2039	5	12	2007	3-4	1
2040	6	9	2008	5-9	0
2041	1	3	2007	3-4	0
2042	1	8	2008	5-9	0
2043	1	11	2004	19	0
2044	1	6	2006	3-4	0
2045	1	6	2007	3-4	0
2046	1	7	2006	5-9	1
2048	1	2	2005	0-2	1
2049	1	4	2007	15-18	0
2050	2	12	2007	15-18	1
2051	3	5	2008	19	0
2052	1	10	2008	5-9	0
2057	1	5	2006	3-4	0
2059	1	5	2008	5-9	0
2060	1	3	2006	0-2	0
2061	1	9	2008	5-9	0
2062	1	8	2004	0-2	0
2064	1	10	2008	5-9	0
2065	1	8	2008	5-9	0
2066	1	7	2007	3-4	0
2067	1	6	2006	3-4	1
2068	2	11	2006	3-4	0
2069	3	10	2007	3-4	0
2070	1	1	2005	0-2	0
2075	1	3	2008	3-4	0
2076	1	10	2007	3-4	0
2077	1	12	2004	0-2	0
2078	1	3	2008	5-9	0
2079	1	2	2005	0-2	0
2080	1	5	2006	3-4	0
2081	2	4	2008	5-9	0
2082	1	9	2006	3-4	0
2083	1	5	2006	3-4	0
2085	1	2	2008	3-4	0
2086	1	1	2008	0-2	0
2087	2	9	2008	0-2	1
2088	3	11	2008	0-2	0
2089	1	11	2005	3-4	0
2090	1	6	2005	5-9	0
2091	1	3	2005	0-2	0
2095	1	5	2005	5-9	0
2096	1	3	2008	3-4	0
2097	1	5	2008	5-9	0
2098	1	3	2008	3-4	0
2099	1	2	2008	3-4	0
2100	1	5	2006	3-4	0
2101	1	7	2004	0-2	0
2102	1	1	2004	10-14	0
2103	2	3	2004	10-14	0
2104	1	10	2005	5-9	0
2105	1	7	2005	19	0
2110	1	11	2008	5-9	0
2111	1	10	2006	3-4	0
2112	1	11	2005	19	0
2114	1	7	2005	19	0
2115	1	3	2004	3-4	0
2116	1	6	2004	15-18	0
2117	1	1	2005	15-18	0
2120	1	7	2005	0-2	0
2121	2	9	2005	0-2	0
2122	3	1	2008	3-4	0
2130	4	12	2008	0-2	0
2132	1	8	2005	19	0
2134	1	8	2004	3-4	0
2135	2	5	2006	5-9	0
2136	1	9	2004	5-9	0
2137	2	1	2005	5-9	0
2139	1	2	2004	15-18	0
2144	1	4	2005	15-18	0
2150	1	11	2005	3-4	0
2151	1	8	2005	15-18	0
2155	1	8	2004	10-14	0
2159	1	7	2005	10-14	0
2160	2	12	2008	15-18	0
2172	1	6	2006	19	0
2173	1	1	2004	15-18	0
2174	1	3	2004	15-18	0
2177	1	1	2005	19	0
2178	1	9	2004	15-18	0
2183	1	2	2004	15-18	0
2184	2	8	2004	19	0
2185	3	9	2004	19	0
2186	1	6	2004	10-14	0
2187	2	9	2004	10-14	0
2188	3	11	2004	10-14	0
2189	4	11	2006	15-18	0
2190	1	1	2008	19	0
2191	2	3	2008	19	0
2192	1	6	2005	10-14	0
2193	1	2	2006	15-18	0
2194	2	9	2007	15-18	0
2195	1	12	2004	10-14	0
2197	1	9	2006	19	0
2199	1	11	2006	19	0
2200	2	1	2007	19	0
2202	1	10	2004	15-18	0
2203	2	6	2005	15-18	0
2204	1	11	2004	15-18	0
2205	1	4	2005	15-18	0
2211	1	2	2005	15-18	0
2213	1	11	2005	0-2	0
2214	1	2	2007	19	0
2216	1	5	2004	15-18	0
2218	1	8	2008	10-14	0
2219	1	4	2005	15-18	0
2221	1	7	2004	15-18	0
2222	1	4	2004	15-18	0
2227	1	1	2004	15-18	0
2228	1	7	2005	19	0
2230	1	7	2004	15-18	0
2231	2	4	2005	15-18	0
2232	1	9	2007	19	0
2234	1	8	2005	15-18	0
2235	1	3	2005	19	0
2240	1	2	2006	15-18	0
2243	1	3	2007	15-18	0
2251	1	5	2007	15-18	0
2252	1	6	2006	15-18	0
2253	2	8	2006	15-18	0
2254	1	10	2007	15-18	0
2255	1	8	2008	19	0
2257	1	6	2006	15-18	0
2259	1	7	2004	15-18	0
2260	2	3	2006	15-18	0
2261	1	5	2004	15-18	0
2263	1	11	2004	10-14	0
2264	2	3	2005	10-14	1
2265	1	11	2005	5-9	0
2266	2	1	2006	5-9	0
2267	3	3	2006	5-9	0
2268	1	4	2005	15-18	0
2269	2	6	2005	15-18	0
2270	3	4	2006	15-18	0
2271	4	10	2006	15-18	0
2272	1	10	2005	15-18	0
2276	1	9	2004	15-18	0
2277	2	10	2004	15-18	0
2278	3	12	2004	15-18	1
2279	4	2	2006	15-18	0
2280	5	8	2007	15-18	0
2282	1	10	2005	15-18	0
2284	1	6	2006	15-18	0
2285	1	12	2005	15-18	0
2286	1	2	2005	15-18	1
2287	2	3	2008	15-18	1
2288	1	3	2004	10-14	0
2289	2	5	2004	10-14	0
2292	1	9	2004	10-14	0
2293	2	12	2006	15-18	1
2294	1	2	2008	19	0
2295	1	2	2005	15-18	0
2296	1	5	2005	19	0
2297	1	5	2007	15-18	0
2298	1	12	2006	15-18	0
2299	1	6	2007	15-18	0
2300	1	9	2004	10-14	0
2301	1	3	2008	15-18	0
2302	1	9	2004	10-14	0
2303	1	4	2005	15-18	0
2304	1	10	2008	15-18	0
2306	1	8	2005	15-18	0
2307	1	11	2007	15-18	0
2308	2	12	2007	15-18	0
2309	1	5	2006	3-4	0
2310	1	5	2006	15-18	0
2311	1	2	2005	15-18	0
2312	1	6	2006	0-2	0
2313	2	8	2006	0-2	0
2314	3	10	2006	0-2	0
2315	1	11	2006	15-18	0
2317	1	6	2008	15-18	0
2318	1	5	2005	15-18	0
2319	1	6	2008	15-18	0
2320	1	8	2007	15-18	0
2322	1	9	2004	15-18	0
2323	2	1	2008	15-18	1
2324	1	3	2004	10-14	0
2325	2	1	2006	15-18	0
2326	1	6	2007	15-18	0
2327	1	10	2004	10-14	0
2328	1	3	2004	15-18	0
2330	1	3	2007	19	0
2333	1	11	2008	15-18	0
2334	1	12	2005	19	0
2335	1	12	2005	15-18	0
2336	1	12	2005	15-18	0
2337	1	1	2007	15-18	0
2338	1	1	2006	15-18	0
2339	2	3	2006	15-18	0
2340	1	8	2007	15-18	0
2341	1	9	2005	19	0
2342	1	7	2008	15-18	0
2343	1	10	2005	10-14	0
2344	1	2	2005	19	0
2347	1	7	2008	15-18	0
2348	2	10	2008	15-18	0
2349	1	7	2006	15-18	0
2350	2	9	2007	15-18	0
2352	1	9	2004	10-14	0
2353	1	5	2007	15-18	0
2354	1	1	2008	15-18	0
2355	1	11	2004	10-14	0
2356	1	2	2007	15-18	0
2357	2	8	2007	15-18	0
2359	1	3	2006	10-14	0
2360	2	9	2006	15-18	1
2361	3	8	2007	15-18	1
2362	1	1	2006	10-14	0
2363	1	8	2005	10-14	0
2364	2	8	2007	15-18	0
2365	3	4	2008	15-18	1
2366	1	9	2004	15-18	0
2367	1	3	2004	15-18	0
2371	1	1	2005	15-18	0
2372	1	3	2008	15-18	0
2376	1	12	2006	15-18	0
2377	1	7	2005	15-18	0
2378	1	8	2006	15-18	0
2379	1	10	2008	15-18	1
2380	1	6	2007	15-18	1
2381	1	3	2006	15-18	0
2382	1	8	2004	10-14	0
2383	1	2	2007	15-18	0
2386	1	7	2007	15-18	0
2387	1	6	2006	19	0
2388	1	9	2006	5-9	0
2389	2	9	2007	5-9	0
2390	1	5	2005	15-18	0
2391	1	12	2008	15-18	1
2392	1	5	2007	15-18	0
2393	1	3	2008	0-2	0
2394	1	10	2006	10-14	0
2395	1	1	2005	10-14	0
2400	1	11	2006	10-14	0
2401	1	5	2006	10-14	0
2402	1	7	2005	15-18	0
2403	1	4	2006	10-14	0
2404	1	10	2006	15-18	0
2405	1	11	2006	15-18	0
2406	1	4	2008	0-2	0
2407	2	7	2008	0-2	0
2408	1	10	2005	10-14	0
2409	1	7	2007	19	0
2411	1	12	2007	15-18	0
2412	2	6	2008	15-18	0
2413	3	12	2008	15-18	1
2414	1	7	2006	10-14	0
2416	1	5	2007	10-14	0
2417	1	8	2005	10-14	0
2418	1	5	2005	10-14	0
2419	1	8	2007	15-18	0
2420	1	12	2006	10-14	0
2421	2	2	2007	10-14	0
2422	1	11	2007	15-18	0
2423	1	8	2006	10-14	0
2424	1	3	2006	10-14	0
2425	1	10	2007	15-18	0
2426	1	10	2005	10-14	0
2427	1	8	2004	10-14	0
2428	1	2	2007	19	0
2429	1	10	2004	10-14	0
2430	2	7	2005	10-14	0
2431	1	11	2005	10-14	0
2432	2	9	2006	10-14	0
2433	1	12	2007	15-18	0
2434	1	3	2006	5-9	0
2435	1	4	2008	15-18	0
2436	1	7	2006	0-2	0
2437	2	2	2007	0-2	0
2440	1	11	2005	10-14	0
2441	1	5	2004	10-14	0
2442	1	3	2008	15-18	0
2444	1	7	2007	15-18	0
2445	2	11	2007	15-18	0
2446	1	12	2007	15-18	0
2447	2	12	2008	15-18	0
2449	1	5	2004	10-14	0
2450	1	12	2006	10-14	0
2451	1	3	2004	10-14	1
2452	2	10	2004	10-14	0
2453	1	3	2004	10-14	0
2455	1	3	2007	10-14	0
2456	1	1	2007	10-14	0
2457	1	7	2007	10-14	0
[truncated: 56,804 more rows]
